# Supplementary material for: The Association between Gut Microbiome and Pregnancy-Induced Hypertension: A Nested Case–Control Study
Source: Nutrients. 2022 Nov 1;14(21):4582. doi: 10.3390/nu14214582 (PMC9657571; doi:10.3390/nu14214582)
Supplement: Supplementary file 1 [file nutrients-14-04582-s001.zip]

Archive with 1 entries (1 files):
- nutrients-1969896-supplementary.pdf
